# Supplementary material for: A 4-Day Mindfulness-Based Cognitive Behavioral Intervention Program for CFS/ME. An Open Study, With 1-Year Follow-Up
Source: Front Psychiatry. 2018 Dec 20;9:720. doi: 10.3389/fpsyt.2018.00720 (PMC6306445; doi:10.3389/fpsyt.2018.00720)
Supplement: Supplementary file 2 [file Table_2.xlsx]

## Sheet: tab_anova
Supplement: Table 2
	Fatigue					SF36 pf
Diagnosis	first adjustment		second adjustment			first adjustment		second adjustment
	AIC	p-value	AIC	p-value		AIC	p-value	AIC	p-value
Unadjusted	8483.1		8481.2	0.048		11023		11019.7	0.025
Age	8481.2	0.049	8481.2	0.133		11020.8	0.04	11019.7	0.078
Sex	8481.8	0.071	8481.2	0.098		11019.7	0.021	11019.7	0.135
Delay	8483.6	0.218	8481.2	0.041		11024.9	0.851	11019.7	0.01
Melatonine	first adjustment		second adjustment			first adjustment		second adjustment
	AIC	p-value	AIC	p-value		AIC	p-value	AIC	p-value
Unadjusted	8458.2		8455.3	0.031		11010.4		11003	0.004
Age	8455.6	0.032	8455.3	0.119		11004.2	0.004	11003	0.073
Sex	8456.9	0.068	8455.3	0.063		11006.9	0.019	11003	0.019
Delay	8458.2	0.162	8455.3	0.032		11011.9	0.478	11003	0.002
Antidepressiva	first adjustment		second adjustment			first adjustment		second adjustment
	AIC	p-value	AIC	p-value		AIC	p-value	AIC	p-value
Unadjusted	8456.3		8453.3	0.029		11007.7		10999.6	0.003
Age	8453.5	0.029	8453.3	0.12		11001.6	0.004	10999.6	0.051
Sex	8454.9	0.066	8453.3	0.06		11003.5	0.012	10999.6	0.02
Delay	8456.4	0.167	8453.3	0.029		11009.2	0.482	10999.6	0.001
Multivariate	first adjustment		second adjustment			first adjustment		second adjustment
	AIC	p-value	AIC	p-value		AIC	p-value	AIC	p-value
Unadjusted	8461.7		8459.9	0.05		10992.8		10988.7	0.018
Age	8460	0.055	8459.9	0.128		10990.9	0.048	10988.7	0.046
Sex	8460.3	0.067	8459.9	0.107		10988.4	0.012	10988.7	0.157
Delay	8462.2	0.217	8459.9	0.043		10994.8	0.866	10988.7	0.007
